# Supplementary material for: Identification and validation of a novel locus, Qpm-3BL, for adult plant resistance to powdery mildew in wheat using multilocus GWAS
Source: BMC Plant Biol. 2021 Jul 30;21:357. doi: 10.1186/s12870-021-03093-4 (PMC8323325; doi:10.1186/s12870-021-03093-4)
Supplement: Supplementary file 3 — Additional file 3: Population structures of 637 wheat accessions in Henan Province. [file 12870_2021_3093_MOESM3_ESM.xlsx]

## Sheet: 641_Q_matrix
Identification and validation of a novel locus, Qpm-3BL, for adult plant resistance to powdery mildew in wheat using multilocus GWAS Xijun Du 1, 2, Weigang Xu 1, 2, Chaojun Peng 2, Chunxin Li 2, Yu Zhang 2 and Lin Hu 2 1 College of Agronomy, Northwest A&F University, Yangling Shanxi, 712100, China 2 Institute of Crop Molecular Breeding/National Engineering Laboratory of Wheat/Key Laboratory of Wh…
<PopStr>
<ID>	Material names(red:landraces,blue:released cultivars)	Q1	Q2
HXZ1	Fumai	1	0
HXZ2	Qitoufumai	1	0
HXZ3	Qisiniu	1	0
HXZ4	Baixiantiao	1	0
HXZ5	Baifumai	1	0
HXZ6	Erjimai	1	0
HXZ7	Baiheshangtou	1	0
HXZ8	Huangguaxian	1	0
HXZ9	Yaerzui	1	0
HXZ10	Heshangtou	1	0
HXZ11	Baiyupi	1	0
HXZ13	Zhuganqing	1	0
HXZ14	Baihulutou	1	0
HXZ16	Huitucao	1	0
HXZ18	Baitiaoyu	1	0
HXZ19	Dazihong	1	0
HXZ23	Tiepachimai	1	0
HXZ24	Xiaofoshou	1	0
HXZ25	Sanyuehuang	1	0
HXZ26	Baitutou	1	0
HXZ27	Tuhulutou	1	0
HXZ31	Sanyuehuang	1	0
HXZ32	Sanyuehuang	1	0
HXZ35	Jinguoyin	1	0
HXZ37	Hongheshangtou	1	0
HXZ39	Honggoudou	1	0
HXZ41	Baiyintiao	1	0
HXZ42	Zigancao	1	0
HXZ44	Baimai	1	0
HXZ45	Baipimai	1	0
HXZ46	Xiaomanshu	1	0
HXZ47	Zaosantian	1	0
HXZ48	Sanyuehuang	1	0
HXZ49	Ziganbaimangxian	1	0
HXZ51	Xiaobaimang	1	0
HXZ52	Dabaimai	1	0
HXZ53	Wuhuatou	1	0
HXZ55	Duangancao	1	0
HXZ56	Baimangcao	1	0
HXZ57	Baitiaoyu	1	0
HXZ58	Gedacao	1	0
HXZ59	Youzitou	1	0
HXZ60	Laolaiqiao	1	0
HXZ62	Hongboyan	1	0
HXZ63	Yulincao	1	0
HXZ65	Yanghuomai	1	0
HXZ66	Nvmai	1	0
HXZ68	Baimangcao	1	0
HXZ70	Baihuomai	1	0
HXZ71	Meiguocao	1	0
HXZ72	Dachuantiaomai	1	0
HXZ73	Shengsimai	1	0
HXZ74	Jiyulin	1	0
HXZ76	Sinenggan	1	0
HXZ77	Wugongcao	1	0
HXZ78	Jinbangchui	1	0
HXZ79	Duangancao	1	0
HXZ80	Datoucao	1	0
HXZ81	Lvmangcao	1	0
HXZ82	Luanmai	1	0
HXZ83	Silengmai	1	0
HXZ84	Bagucha	1	0
HXZ86	Datoucao	1	0
HXZ87	Changshengmai	1	0
HXZ88	Wugongcao	1	0
HXZ89	Xiaozihong	1	0
HXZ90	Datouben	1	0
HXZ92	Changsuimai	1	0
HXZ93	Datouben	1	0
HXZ94	Datouben	1	0
HXZ96	Baimangben	1	0
HXZ97	Ziganbai	1	0
HXZ99	Jinzihong	1	0
HXZ100	Baidadu	1	0
HXZ101	Wuhuatou	1	0
HXZ102	Helubai	1	0
HXZ105	Xiaohongbai	1	0
HXZ106	Fanglumai	1	0
HXZ107	Shizitou	1	0
HXZ108	Huangguaxian	1	0
HXZ109	Dazipang	1	0
HXZ110	Hongmanghong	1	0
HXZ111	Huaiqingfumai	1	0
HXZ112	Hongdanvmai	1	0
HXZ113	Jinsihuang	1	0
HXZ114	Laoliangkou	1	0
HXZ115	Hongcantiao	1	0
HXZ116	Hongmanghongmai	1	0
HXZ117	Zaobanyue	1	0
HXZ118	Huolibeng	1	0
HXZ119	Yixiaomai	1	0
HXZ120	Qiuzimai	1	0
HXZ121	Erxiaomai	1	0
HXZ122	Zaobanyue	1	0
HXZ124	Hongyouzi	1	0
HXZ126	Xianmai	1	0
HXZ127	Huomai	1	0
HXZ128	Sanyuehuang	1	0
HXZ129	Loukucao	1	0
HXZ130	Hongsuihong	1	0
HXZ131	Sanhongmai	1	0
HXZ132	Dazihong	1	0
HXZ133	Hongmanghongmai	1	0
HXZ134	Jiandimai	1	0
HXZ135	Hongjianmai	1	0
HXZ137	Hongjianmai	1	0
HXZ138	Jianmai	1	0
HXZ139	Qiuzimai	1	0
HXZ140	Kaosanhong	1	0
HXZ142	Dazibai	1	0
HXZ143	Wuhuatou	1	0
HXZ144	Jianmai	1	0
HXZ145	Hongboyan	1	0
HXZ146	Baihulu	1	0
HXZ147	Silengmai	1	0
HXZ149	Huisancao	1	0
HXZ151	Duangancao	1	0
HXZ155	Liekoucao	1	0
HXZ156	Shajiangbai	1	0
HXZ157	Yangguangtou	1	0
HXZ158	Jiacangmai	1	0
HXZ159	Quanmangmai	1	0
HXZ160	Xiaoquanmang	1	0
HXZ162	Liangguangtou	1	0
HXZ164	Baijiantou	1	0
HXZ167	Siyixiaomai	1	0
HXZ168	Xinpeimai	1	0
HXZ169	Baimai	1	0
HXZ170	Ermangmai	1	0
HXZ172	Chushanbao	1	0
HXZ173	Yinghuinong	1	0
HXZ174	Baimayidan	1	0
HXZ175	Lengmai	1	0
HXZ176	Yuercao	1	0
HXZ177	Quanmangmai	1	0
HXZ180	Baiquanmang	1	0
HXZ181	Deguohong	1	0
HXZ182	Kuquanmang	1	0
HXZ183	Hongyouzitou	1	0
HXZ184	Hongqulianmang	1	0
HXZ186	Qitoufumai	1	0
HXZ189	Bodijiang	1	0
HXZ193	Ermangmai	1	0
HXZ196	Lvweibamai	1	0
HXZ198	Zhangfeihu	1	0
HXZ201	Youmai	1	0
HXZ202	Baisuimai	1	0
HXZ203	Lengdingzi	1	0
HXZ205	Baimangmai	1	0
HXZ206	Dawangshuibai	1	0
HXZ207	Kumai	1	0
HXZ219	Quermang	1	0
HXZ220	Youmangsaogudan	1	0
HXZ221	Hongmai	1	0
HXZ222	Gedacao	1	0
HXZ223	Baishapi	1	0
HXZ224	Hongmangbai	1	0
HXZ229	Youzimai	1	0
HXZ232	Yududasuibai	1	0
HXZ233	Kumai	1	0
HXZ234	Laolaihong	1	0
HXZ235	Xiaofoshou	1	0
HXZ236	Hongtutou	1	0
HXZ237	Baigedatou	1	0
HXZ239	Banjiemang	1	0
HXZ240	Youzimai	1	0
HXZ241	Xiaohongmang	1	0
HXZ243	Zaobanyue	1	0
HXZ244	Hanzaobadou	1	0
HXZ245	Hongtutou	1	0
HXZ246	Toulongbei	1	0
HXZ247	Tutoumai	1	0
HXZ249	Misuimai	1	0
HXZ250	Sanyuehuang	1	0
HXZ254	Sanyuehuang	1	0
HXZ256	Xiaosanyuehuang	1	0
HXZ257	Baigeda	1	0
HXZ259	Huihuicao	1	0
HXZ260	Huomai	1	0
HXZ263	Honggancao	1	0
HXZ264	Xiaobaimai	1	0
HXZ265	Baigeda	1	0
HXZ268	Yingsizhuang	1	0
HXZ269	Yingbazhuang	1	0
HXZ272	Xiaozibai	1	0
HXZ274	Hongheshangtou	1	0
HXZ275	Ermangmai	1	0
HXZ280	Youzimai	1	0
HXZ281	Hongmangbai	1	0
HXZ282	Youzimai	1	0
HXZ283	Wangshuibai	1	0
HXZ285	Baiheshangtou	1	0
HXZ287	Simangmai	1	0
HXZ288	Youzimai	1	0
HXZ289	Zigancao	1	0
HXZ292	Datouhong	1	0
HXZ293	Hongyouzi	1	0
HXZ296	Hongquanmang	1	0
HXZ299	Hongquanmang	1	0
HXZ301	Ermangmai	1	0
HXZ302	Ermangmai	1	0
HXZ303	Ercaomai	1	0
HXZ304	Ercaomai	1	0
HXZ306	Sanyuehuang	1	0
HXZ307	Sanmangmai	1	0
HXZ308	Sanbaoxian	1	0
HXZ310	Dazibai	1	0
HXZ312	Dazicao	1	0
HXZ313	Dazicao	1	0
HXZ314	Xiaoguangtou	1	0
HXZ315	Xiaozibai	1	0
HXZ317	Xiaoquanmang	1	0
HXZ319	Wuhuatou	1	0
HXZ320	Wuhuatou	1	0
HXZ321	Changzicao	1	0
HXZ322	Wukelan	1	0
HXZ324	Baimanghong	1	0
HXZ325	Baimanghong	1	0
HXZ327	Baimanghong	1	0
HXZ329	Baimangmai	1	0
HXZ330	Baimai	1	0
HXZ332	Baimai	1	0
HXZ335	Baiquanmang	1	0
HXZ337	Baishenmai	1	0
HXZ338	Youmanggedacao	1	0
HXZ339	Huitoucao	1	0
HXZ340	Guangtoumai	1	0
HXZ343	Hongmangmai	1	0
HXZ344	Hongmangmai	1	0
HXZ345	Hongmangshen	1	0
HXZ347	Hongmangcao	1	0
HXZ348	Hongmangcao	1	0
HXZ350	Hongyouzitou	1	0
HXZ351	Hongyouzitou	1	0
HXZ353	Yuanzicao	1	0
HXZ355	Yulincao	1	0
HXZ356	Gedacao	1	0
HXZ357	Hulutou	1	0
HXZ358	Nanyanghong	1	0
HXZ359	Quanmang	1	0
HXZ360	Quanmangmai	1	0
HXZ361	Quanmangcao	1	0
HXZ363	Huangguaxian	1	0
HXZ364	Youzitou	1	0
HXZ365	Youzitou	1	0
HXZ366	Zigancao	1	0
HXZ367	Ziboyan (1)	1	0
HXZ371	Pushanba	1	0
HXZ373	Youzimai	1	0
HXZ374	Xuzhou 438	1	0
HXZ326	Baimanghong	0.9998	0.0002
HXZ200	Saogudan	0.9996	0.0004
HXZ85	Shuilaomai	0.9994	0.0006
HXZ91	Jiuyisi	0.9994	0.0006
HXZ95	Yaozhouhong	0.9994	0.0006
HXZ103	Hongnangbai	0.9994	0.0006
HXZ141	Wuhuatou	0.9994	0.0006
HXZ148	Laochusanbao	0.9994	0.0006
HXZ150	Siyuecao	0.9994	0.0006
HXZ161	Daquanmang	0.9994	0.0006
HXZ171	Kumai	0.9994	0.0006
HXZ185	Chushanbao	0.9994	0.0006
HXZ188	Huisanbao	0.9994	0.0006
HXZ191	Duanermang	0.9994	0.0006
HXZ199	Wangshimai	0.9994	0.0006
HXZ204	Silengmai	0.9994	0.0006
HXZ208	Youzitou	0.9994	0.0006
HXZ227	Hongyouzitou	0.9994	0.0006
HXZ252	Chushanbao	0.9994	0.0006
HXZ270	Quanyangmai	0.9994	0.0006
HXZ305	Sanyuehuang	0.9994	0.0006
HXZ375	Kaifeng 124	0.9994	0.0006
HXZ295	Pushanbamai	0.999	0.001
HXZ15	Xiaobaimai	0.9984	0.0016
HXZ43	Baimai	0.9984	0.0016
HXZ152	baijiemang	0.9984	0.0016
HXZ22	Dajiantou	0.9978	0.0022
HXZ255	Zhiliaomai	0.9978	0.0022
HXZ258	Bodijiang	0.9972	0.0028
HXZ290	Hongmangmai	0.9972	0.0028
HXZ195	Ermangmai	0.997	0.003
HXZ209	Youzitou	0.995	0.005
HXZ166	Heshangtou	0.9948	0.0052
HXZ17	Ziganyangmai	0.9936	0.0064
HXZ284	Wangshanbai	0.9924	0.0076
HXZ54	Baimangcao	0.992	0.008
HXZ61	Xiaozibai	0.992	0.008
HXZ316	Xiaozicao	0.992	0.008
HXZ273	Hongmangbaimai	0.9918	0.0082
HXZ187	Cantiaomai	0.9902	0.0098
HXZ136	Jianmai	0.99	0.01
HXZ352	Hongsuimai	0.9892	0.0108
HXZ341	Hongmangbai	0.989	0.011
HXZ328	Baimanghong	0.988	0.012
HXZ40	Yangmai	0.9866	0.0134
HXZ286	Ercaomai	0.986	0.014
HXZ372	Pingyuan 50	0.9854	0.0146
HXZ291	Zhuganqing	0.9852	0.0148
HXZ12	Shuanghoumai	0.9844	0.0156
HXZ251	Laohongmai	0.9844	0.0156
HXZ179	Cantiaomai	0.981	0.019
HXZ242	Hongqumang	0.9808	0.0192
HXZ262	Heshangtou	0.9798	0.0202
HXZ69	Kumai	0.9794	0.0206
HXZ192	Pishanba	0.9788	0.0212
HXZ294	Hongmangmai	0.9786	0.0214
HXZ253	Yingsizhuang	0.9764	0.0236
HXZ194	Ermangmai	0.9738	0.0262
HXZ248	Hongmanghong	0.9738	0.0262
HXZ261	Bensiyuehuang	0.972	0.028
HXZ33	Huoshaomai	0.9708	0.0292
HXZ125	Hongquanmang	0.9708	0.0292
HXZ297	Datouhong	0.9704	0.0296
HXZ271	Huangguaxian	0.9698	0.0302
HXZ346	Hongmangben	0.9684	0.0316
HXZ29	Guangbaitousanmai	0.968	0.032
HXZ28	Dakoumai	0.9678	0.0322
HXZ197	Hongquanmang	0.9678	0.0322
HXZ370	Pushanba	0.963	0.037
HXZ354	Tutoumai	0.9554	0.0446
HXZ349	Hongheshangtou	0.9544	0.0456
HXZ154	Hongheshangtou	0.9534	0.0466
HXZ98	Laohongpi	0.9524	0.0476
HXZ67	Bodijiang	0.9362	0.0638
HXZ298	Yumai	0.9282	0.0718
HXZ36	Mazhamai	0.928	0.072
HXZ123	Huomai	0.922	0.078
HXZ230	Xiaobaimang	0.896	0.104
HXZ276	Mazhamei	0.894	0.106
HXZ331	Baimai	0.891	0.109
HXZ178	Daquanmai	0.8904	0.1096
HXZ165	Shandatou	0.8844	0.1156
HXZ277	Datouben	0.882	0.118
HXZ64	Gedacao	0.8754	0.1246
HXZ311	Dazihong	0.8694	0.1306
HXZ190	Juanmaohu	0.8654	0.1346
HXZ334	Baizhamang	0.8544	0.1456
HXZ318	Wuhuatou	0.849	0.151
HXZ278	Sanbaimai	0.7974	0.2026
HXZ38	Hongheshangtou	0.7304	0.2696
HXZ228	Baimangyouzi	0.727	0.273
HXZ50	Liulinger	0.703	0.297
HXZ323	Yubianmai	0.6874	0.3126
HXZ309	Damai	0.6674	0.3326
HXZ380	Bima 6	0.6634	0.3366
HXZ336	Baiyouzitou	0.6302	0.3698
HXZ362	Huangguaxian	0.6154	0.3846
HXZ379	Bima 4	0.6032	0.3968
HXZ385	Zhengzhou 15	0.5904	0.4096
HXZ266	Hongheshangtou	0.588	0.412
HXZ369	Hunanhong	0.5844	0.4156
HXZ381	Xinong 6028	0.5544	0.4456
HXZ333	Baikeheimai	0.53	0.47
HXZ378	Bima 1	0.5004	0.4996
HXZ226	Honghulutou	0.4694	0.5306
HXZ386	Zhengzhou 24	0.4504	0.5496
HXZ410	Anxuan 5	0.4424	0.5576
HXZ342	Hongmanghong	0.436	0.564
HXZ368	Hunanbai	0.4208	0.5792
HXZ267	Jinguoyin	0.4124	0.5876
HXZ635	Baiquan 41	0.4098	0.5902
HXZ300	Yumai	0.3694	0.6306
HXZ279	Yumai	0.3606	0.6394
HXZ438	Yumai 14	0.3554	0.6446
HXZ630	Sulianzaoshu 1	0.3474	0.6526
HXZ460	Yumai 45	0.3464	0.6536
HXZ395	Mala	0.3362	0.6638
HXZ634	Baiquan 3039	0.3354	0.6646
HXZ399	Aimengniu	0.3344	0.6656
HXZ383	Zaoyangmai	0.3254	0.6746
HXZ408	Xuzhou 14	0.3194	0.6806
HXZ216	Jiutoumai	0.3144	0.6856
HXZ210	Xiadanba	0.3084	0.6916
HXZ428	Yumai 6	0.3084	0.6916
HXZ603	Jichuang 2	0.3078	0.6922
HXZ384	Xuzhou 8	0.3054	0.6946
HXZ211	Shiganmai	0.3034	0.6966
HXZ231	Hanbadan	0.3014	0.6986
HXZ412	Xiaoyan 4	0.3014	0.6986
HXZ491	Zhengmai 004	0.3006	0.6994
HXZ212	Xiadanba	0.2964	0.7036
HXZ469	Yumai 56	0.2884	0.7116
HXZ631	Jimai 30	0.287	0.713
HXZ238	Fangtoumai	0.2834	0.7166
HXZ213	Fenzhixiaomai	0.2784	0.7216
HXZ464	Yumai 50	0.2784	0.7216
HXZ425	Yumai 2	0.2764	0.7236
HXZ467	Yumai 54	0.2764	0.7236
HXZ430	Yumai 8	0.2754	0.7246
HXZ214	Foshoumai	0.2724	0.7276
HXZ215	Dongmai	0.2724	0.7276
HXZ217	Wuzitoumai	0.2724	0.7276
HXZ218	Jinsita	0.2694	0.7306
HXZ632	Fangtoumai	0.2684	0.7316
HXZ486	Luohan 2	0.2674	0.7326
HXZ419	Fengchan 3	0.2644	0.7356
HXZ547	Pingan 6	0.2634	0.7366
HXZ530	Huapei 8	0.2604	0.7396
HXZ564	R 93127	0.2594	0.7406
HXZ525	Luohan 12	0.2526	0.7474
HXZ75	Duanganchaoxiaomai	0.2524	0.7476
HXZ529	Huapei 3	0.2454	0.7546
HXZ414	Zhengzhou 761	0.2434	0.7566
HXZ637	Zhengzhou 871	0.2434	0.7566
HXZ480	Yumai 69	0.2394	0.7606
HXZ542	Zhongyu 12	0.2374	0.7626
HXZ586	Xinmai 26-5	0.227	0.773
HXZ550	Bainong 207	0.2264	0.7736
HXZ446	Yumai 25	0.2184	0.7816
HXZ608	Guomai 301	0.2114	0.7886
HXZ435	Shannong 7859	0.2106	0.7894
HXZ450	Yumai 30	0.2094	0.7906
HXZ478	Yumai 67	0.2084	0.7916
HXZ538	Zhoumai 32	0.2024	0.7976
HXZ583	Zhengmai 883	0.2004	0.7996
HXZ511	Zhongyuan 98-68	0.1994	0.8006
HXZ520	Zhengmai 3596	0.1954	0.8046
HXZ153	Duanganzhuganqing	0.1944	0.8056
HXZ498	Xuke 316	0.1944	0.8056
HXZ447	Yumai 26	0.1924	0.8076
HXZ387	Jinan 4	0.1912	0.8088
HXZ521	Luomai 21	0.1892	0.8108
HXZ541	04 zhong 36	0.1884	0.8116
HXZ34	Zhuganqing	0.1874	0.8126
HXZ559	Zhengyumai 9987	0.1864	0.8136
HXZ548	Pingan 8	0.1854	0.8146
HXZ459	Zhongyu 3	0.1824	0.8176
HXZ594	Zhongyu 1311	0.1784	0.8216
HXZ466	Yumai 52	0.1772	0.8228
HXZ513	Yumai 49-198	0.177	0.823
HXZ598	Gaoyou 5766	0.1734	0.8266
HXZ463	Yumai 49	0.1674	0.8326
HXZ552	Hengguan 35	0.1674	0.8326
HXZ633	Yumai 65	0.1664	0.8336
HXZ629	12H801-0-23	0.1654	0.8346
HXZ628	12H801-0-21	0.1626	0.8374
HXZ563	Bainong 419	0.1616	0.8384
HXZ602	Shiluan 08-4	0.1614	0.8386
HXZ621	Zhengmai 1867	0.1604	0.8396
HXZ30	Huixianhong	0.156	0.844
HXZ553	Kaimai 20	0.1554	0.8446
HXZ402	Zhengmai 6	0.1528	0.8472
HXZ422	Xian 8	0.1514	0.8486
HXZ415	Zhengliufu	0.1464	0.8536
HXZ533	Zhoumai 22	0.1434	0.8566
HXZ593	Zhongyu 1220	0.1426	0.8574
HXZ615	Guomai 0319	0.1394	0.8606
HXZ568	Zhengmai 1354	0.1384	0.8616
HXZ601	Shiluan 02-1	0.1374	0.8626
HXZ390	Neixiang 36	0.1364	0.8636
HXZ433	Yumai 13	0.1364	0.8636
HXZ471	Yumai 58	0.136	0.864
HXZ509	Taikong 6	0.1344	0.8656
HXZ394	Xiannong 39	0.1334	0.8666
HXZ400	Fulanni	0.1332	0.8668
HXZ474	Yumai 61	0.1244	0.8756
HXZ418	Fengchan 1	0.1224	0.8776
HXZ595	Zhongyu 1326	0.1194	0.8806
HXZ462	Yumai 48	0.1174	0.8826
HXZ536	Zhoumai 26	0.1174	0.8826
HXZ21	Zhuaziya	0.1154	0.8846
HXZ590	Chunmai 8	0.1116	0.8884
HXZ452	Yumai 33	0.105	0.895
HXZ225	Bodanbamai	0.1014	0.8986
HXZ544	Jimai 19	0.0944	0.9056
HXZ557	Zhongluotiegan	0.0944	0.9056
HXZ473	Yumai 60	0.0894	0.9106
HXZ636	Shiai 1	0.0894	0.9106
HXZ519	Zhengmai 379	0.0878	0.9122
HXZ534	Zhoumai 23	0.0874	0.9126
HXZ449	Yumai 29	0.0862	0.9138
HXZ600	Gaoyou 5218	0.0824	0.9176
HXZ397	Shanqianmai	0.0784	0.9216
HXZ443	Yumai 19	0.0784	0.9216
HXZ409	Puyang 5	0.0778	0.9222
HXZ104	Daizimai	0.0764	0.9236
HXZ479	Yumai 68	0.0762	0.9238
HXZ556	Luomai 9	0.076	0.924
HXZ382	Nanda 2419	0.0748	0.9252
HXZ461	Yumai 47	0.074	0.926
HXZ456	Yumai 40	0.0734	0.9266
HXZ502	Xinmai 13	0.0724	0.9276
HXZ453	Yumai 34	0.0714	0.9286
HXZ398	Luofulin 10	0.0712	0.9288
HXZ389	Abo	0.0708	0.9292
HXZ528	Xinmai 26	0.0606	0.9394
HXZ493	Zhoumai 13	0.0604	0.9396
HXZ451	Yumai 32	0.0532	0.9468
HXZ440	Yumai 16	0.0514	0.9486
HXZ510	Pumai 9	0.0504	0.9496
HXZ609	Huaimai 30	0.0502	0.9498
HXZ482	Zhongyu 5	0.0494	0.9506
HXZ596	Gaoyou 8	0.0494	0.9506
HXZ391	Neixiang 5	0.0484	0.9516
HXZ496	Zhoumai 18	0.0468	0.9532
HXZ487	Luohan 3	0.045	0.955
HXZ388	Afu	0.042	0.958
HXZ403	Zhengmai 5	0.0388	0.9612
HXZ497	Xuke 718	0.0388	0.9612
HXZ483	Zhongyu 6	0.0354	0.9646
HXZ437	Zhengtaiyu 1	0.0348	0.9652
HXZ427	Yumai 5	0.0346	0.9654
HXZ571	4B269	0.0344	0.9656
HXZ436	Een 1	0.033	0.967
HXZ504	Xinmai 18	0.0324	0.9676
HXZ376	Biyumai	0.032	0.968
HXZ421	Yanshi 4	0.0314	0.9686
HXZ20	Baiheshangtou	0.0304	0.9696
HXZ396	Gaojiasuo	0.03	0.97
HXZ589	Chunmai 5	0.0288	0.9712
HXZ411	Yanda 25	0.0284	0.9716
HXZ495	Zhoumai 17	0.0274	0.9726
HXZ514	Zhengmai 9405	0.0274	0.9726
HXZ526	Xinmai 19	0.026	0.974
HXZ393	Tiegancao	0.0202	0.9798
HXZ572	Zhou 8425B	0.0198	0.9802
HXZ545	Jimai 20	0.0172	0.9828
HXZ599	Gaoyou 2018	0.0164	0.9836
HXZ597	Gaoyou 9828	0.0154	0.9846
HXZ448	Yumai 28	0.0148	0.9852
HXZ492	Yumai 70-36	0.0134	0.9866
HXZ406	Zhengyin 1	0.0124	0.9876
HXZ532	Zhoumai 20	0.0116	0.9884
HXZ490	Zhengmai 366	0.0108	0.9892
HXZ540	Zhongyu 9	0.0104	0.9896
HXZ431	Yumai 10	0.009	0.991
HXZ627	Zhongmai 895	0.0068	0.9932
HXZ405	Zhengzhou 683	0.0062	0.9938
HXZ163	Tiepachimai	0.0054	0.9946
HXZ555	Xinong 979	0.0048	0.9952
HXZ618	Wanmai 98	0.0048	0.9952
HXZ424	Yumai 1	0.0016	0.9984
HXZ517	Zhengmai 0856	0.0014	0.9986
HXZ416	Aifeng 3	0.0012	0.9988
HXZ439	Yumai 15	0.001	0.999
HXZ458	Yumai 43	0.001	0.999
HXZ488	Zhengmai 9023	0.001	0.999
HXZ515	Zhengmai 9694	0.001	0.999
HXZ523	Luohan 6	0.001	0.999
HXZ524	Luohan 10	0.001	0.999
HXZ546	Jimai 22	0.001	0.999
HXZ401	Zhaomai 2	0.0004	0.9996
HXZ423	Bainong 3217	0.0004	0.9996
HXZ500	Fanmai 5	0.0004	0.9996
HXZ506	Jimai 1	0.0004	0.9996
HXZ516	Zhengmai 7698	0.0004	0.9996
HXZ518	Zhengmai 0943	0.0004	0.9996
HXZ562	Xinmai 21	0.0004	0.9996
HXZ585	Zhoumai 31	0.0004	0.9996
HXZ592	Zhongyu 9307	0.0004	0.9996
HXZ444	Yumai 21	0.0002	0.9998
HXZ531	Zhoumai 19	0.0002	0.9998
HXZ377	Danmai 1	0	1
HXZ392	Bonong 7422	0	1
HXZ404	Boai 7023	0	1
HXZ407	Zhengyin 4	0	1
HXZ413	Zhengzhou 17	0	1
HXZ417	Zhengzhou 722	0	1
HXZ420	Xiaoyan 6	0	1
HXZ426	Yumai 4	0	1
HXZ429	Yumai 7	0	1
HXZ432	Yumai 12	0	1
HXZ434	Xuzhou 21	0	1
HXZ441	Yumai 17	0	1
HXZ442	Yumai 18	0	1
HXZ445	Yumai 24	0	1
HXZ454	Yumai 35	0	1
HXZ455	Yumai 36	0	1
HXZ457	Yumai 41	0	1
HXZ465	Yumai 51	0	1
HXZ468	Yumai 55	0	1
HXZ470	Yumai 57	0	1
HXZ472	Yumai 59	0	1
HXZ475	Yumai 62	0	1
HXZ476	Yumai 63	0	1
HXZ477	Yumai 64	0	1
HXZ481	Yumai 70	0	1
HXZ484	Zhoumai 11	0	1
HXZ485	Luomai 1	0	1
HXZ489	Aikang 58	0	1
HXZ494	Zhoumai 16	0	1
HXZ499	Yumai 18-99	0	1
HXZ501	Xinmai 12	0	1
HXZ503	Xinmai 16	0	1
HXZ505	Yanzhan 4110	0	1
HXZ507	Xinmai 11	0	1
HXZ508	Wan 369	0	1
HXZ512	Xinmai 208	0	1
HXZ522	Luomai 24	0	1
HXZ527	Xinmai 23	0	1
HXZ535	Zhoumai 24	0	1
HXZ537	Zhoumai 27	0	1
HXZ539	Fengdecunmai 1	0	1
HXZ543	Kaimai 18	0	1
HXZ549	Kaimai 21	0	1
HXZ551	Zhongmai 1	0	1
HXZ554	Yangao 21	0	1
HXZ558	Xuke 1	0	1
HXZ560	Luomai 22	0	1
HXZ561	Luomai 23	0	1
HXZ565	Zhengmai 1348	0	1
HXZ566	Yulong 1325	0	1
HXZ567	07H508	0	1
HXZ569	Zhengmai 1345	0	1
HXZ570	Zhengmai 1342	0	1
HXZ573	07H508-05-1	0	1
HXZ574	07H508-05-2	0	1
HXZ575	07H508-05-3	0	1
HXZ576	07H508-05-4	0	1
HXZ577	07H508-05-5	0	1
HXZ578	07H508-05-6	0	1
HXZ579	02H17-10-1	0	1
HXZ580	02H17-10-2	0	1
HXZ581	02H17-10-3	0	1
HXZ582	02H17-10-4	0	1
HXZ584	Zhoumai 28	0	1
HXZ587	Xinmai 29	0	1
HXZ588	Xinmai 30	0	1
HXZ591	Zhongyu 1023	0	1
HXZ604	Zhengpinmai 7	0	1
HXZ605	Luomai 28	0	1
HXZ606	Luomai 29	0	1
HXZ607	Luomai 31	0	1
HXZ610	Luomai 26	0	1
HXZ611	Xuke 168	0	1
HXZ612	Bonong 6	0	1
HXZ613	Luomai 8	0	1
HXZ614	Xinmai 30	0	1
HXZ616	Zhengyumai 043	0	1
HXZ617	Kaimai 22	0	1
HXZ619	Zhongmai 875	0	1
HXZ620	Zhengmai 119	0	1
HXZ622	08H250-41-7-12-4-23-1	0	1
HXZ623	08H250-41-7-12-4-23-2	0	1
HXZ624	08H250-41-7-12-4-23-3	0	1
HXZ625	08H250-41-7-12-4-23-4	0	1
HXZ626	08H250-41-7-12-4-23-5	0	1
