# Supplementary material for: Identification and validation of a novel locus, Qpm-3BL, for adult plant resistance to powdery mildew in wheat using multilocus GWAS
Source: BMC Plant Biol. 2021 Jul 30;21:357. doi: 10.1186/s12870-021-03093-4 (PMC8323325; doi:10.1186/s12870-021-03093-4)
Supplement: Supplementary file 4 — Additional file 4: QTNs for adult plant resistance to powdery mildew in wheat via best linear unbiased prediction (BLUP) values using multilocus GWAS. [file 12870_2021_3093_MOESM4_ESM.xlsx]

## Sheet: Additional file 2
Identification and validation of a novel locus, Qpm-3BL, for adult plant resistance to powdery mildew in wheat using multilocus GWAS Xijun Du 1, 2, Weigang Xu 1, 2, Chaojun Peng 2, Chunxin Li 2, Yu Zhang 2 and Lin Hu 2 1 College of Agronomy, Northwest A&F University, Yangling Shanxi, 712100, China 2 Institute of Crop Molecular Breeding/National Engineering Laboratory of Wheat/Key Laboratory of Wh…
Trait ID	Trait name	Method	RS#	Chromosome	Marker position (bp)	QTN effect	LOD score	'-log10(P)'	r2 (%)	MAF	Genotype for code 1	Var_error	Var_phen (total)
5	Blup	mrMLM	AX-108767843	2	677522478	0.0881	5.6618	6.483	2.1902	0.3906	TT	0.2133	0.3381
5	Blup	mrMLM	AX-110940978	2	694842599	0.1016	4.822	5.6108	3.0462	0.4787	AA
5	Blup	mrMLM	AX-111623495	5	5681704	-0.0922	3.5823	4.3121	1.7414	0.2205	AA
5	Blup	mrMLM	AX-111021260	7	41817054	0.3135	4.8215	5.6103	2.8461	0.0252	GG
5	Blup	mrMLM	AX-108771002	8	582441405	-0.1063	5.7796	6.605	3.1883	0.3937	CC
5	Blup	mrMLM	AX-108731144	8	654522982	0.0871	3.7879	4.5287	2.106	0.3748	CC
5	Blup	mrMLM	AX-110111855	9	26097938	-0.0912	4.0402	4.7937	2.1827	0.3339	GG
5	Blup	mrMLM	AX-109052670	10	730604593	0.3467	3.6847	4.4201	2.6283	0.0189	CC
5	Blup	mrMLM	AX-111489069	11	568448485	0.1328	4.2149	4.9769	3.1069	0.1827	TT
5	Blup	mrMLM	AX-108958707	13	93414745	0.4018	6.4742	7.3227	3.8173	0.0205	GG
5	Blup	mrMLM	AX-111895014	15	92736364	-0.1445	5.3964	6.2079	3.9435	0.1984	AA
5	Blup	mrMLM	AX-110116593	17	49780789	0.3984	4.9015	5.6936	2.3287	0.0126	AA
5	Blup	FASTmrMLM	AX-110942701	2	761770375	0.0009	3.3356	4.0514	4.1937e-05	0.044	GG	0.2631	0.3381
5	Blup	FASTmrMLM	AX-109967196	5	496949602	0.0032	3.1415	3.8457	0.0027	0.325	TT
5	Blup	FASTmrMLM	AX-109968349	6	11558307	1.1749e-05	4.0355	4.7888	3.9675e-08	0.416	GG
5	Blup	FASTmrMLM	AX-108731144	8	654522982	0.0446	3.9933	4.7445	0.5526	0.3752	CC
5	Blup	FASTmrMLM	AX-110111855	9	26097938	-0.0924	3.9024	4.6491	2.2404	0.3328	GG
5	Blup	FASTmrMLM	AX-108832292	9	710054149	-0.1402	7.6349	8.5173	5.0987	0.325	TT
5	Blup	FASTmrMLM	AX-108740220	10	52731608	-4.2428e-05	3.1847	3.8915	3.6329e-07	0.2182	GG
5	Blup	FASTmrMLM	AX-110494139	12	27356806	-0.1026	5.5771	6.3953	2.7869	0.3375	GG
5	Blup	FASTmrMLM	AX-111086850	12	64740489	7.0255e-05	3.1757	3.882	1.0315e-06	0.2292	CC
5	Blup	FASTmrMLM	AX-111049524	12	661309235	-0.0038	6.6987	7.5542	0.0041	0.4333	TT
5	Blup	FASTmrMLM	AX-108787526	14	405972463	3.0666e-05	3.0987	3.8002	4.834e-08	0.0455	AA
5	Blup	FASTmrMLM	AX-110604633	16	67993892	-3.2282e-05	4.0818	4.8374	2.6481e-07	0.3124	GG
5	Blup	FASTmrMLM	AX-110417313	16	640894029	-0.1058	3.5959	4.3265	1.9588	0.1805	TT
5	Blup	FASTmrMLM	AX-110599821	17	472449022	0.0088	3.8961	4.6425	0.0129	0.1727	GG
5	Blup	FASTmrMLM	AX-109852738	17	550193002	-0.0002	4.0076	4.7595	8.2478e-06	0.4772	CC
5	Blup	FASTmrEMMA	AX-110404341	2	694749410	0.2564	7.5426	8.4225	4.1751	0.3124	GG	0.2492	0.3381
5	Blup	FASTmrEMMA	AX-108943298	8	369508610	0.1647	3.2808	3.9935	1.6379	0.2857	TT
5	Blup	FASTmrEMMA	AX-110117322	8	582542111	-0.1587	4.3607	5.1294	1.7578	0.3815	CC
5	Blup	FASTmrEMMA	AX-110111855	9	26097938	-0.2011	5.3422	6.1517	2.6568	0.3328	GG
5	Blup	FASTmrEMMA	AX-111134486	10	738687251	0.141	3.9755	4.7259	1.3141	0.3375	TT
5	Blup	FASTmrEMMA	AX-110494139	12	27356806	-0.1749	4.4701	5.2438	2.0231	0.3375	GG
5	Blup	FASTmrEMMA	AX-94790768	16	63555849	-0.1515	3.9798	4.7304	1.5503	0.3532	TT
5	Blup	FASTmrEMMA	AX-110417313	16	640894029	-0.1649	3.5164	4.2426	1.19	0.1805	TT
5	Blup	FASTmrEMMA	AX-109852738	17	550193002	-0.1636	4.2082	4.9698	1.9743	0.4772	CC
5	Blup	pLARmEB	AX-110990914	1	513878783	0.1365	3.546	4.2738	0.5676	0.0628	CC	0.2274	0.3381
5	Blup	pLARmEB	AX-108822998	5	5704663	-0.1029	3.0323	3.7296	0.9671	0.2292	TT
5	Blup	pLARmEB	AX-111769070	5	502896109	0.128	4.1603	4.9197	0.9508	0.1287	GG
5	Blup	pLARmEB	AX-108832292	9	710054149	-0.1161	4.9381	5.7317	1.5305	0.325	TT
5	Blup	pLARmEB	AX-108740220	10	52731608	-0.0785	4.0333	4.7865	0.5446	0.2182	GG
5	Blup	pLARmEB	AX-111086850	12	64740489	0.081	5.2071	6.0114	0.5996	0.2292	CC
5	Blup	pLARmEB	AX-109883927	13	159311957	-0.1507	5.611	6.4304	1.1776	0.113	CC
5	Blup	pLARmEB	AX-108787526	14	405972463	0.2288	5.2688	6.0755	1.1774	0.0455	AA
5	Blup	pLARmEB	AX-109859340	14	664076114	-0.0856	3.5158	4.2419	0.51	0.1601	TT
5	Blup	pLARmEB	AX-108910713	19	486935936	0.157	8.0963	8.9908	1.5899	0.146	CC
5	Blup	pKWmEB	AX-110404341	2	694749410	0.0895	3.9928	4.744	3.3365	0.3134	GG	0.2003	0.3381
5	Blup	pKWmEB	AX-109441500	3	682992689	-0.0681	3.5588	4.2873	2.1472	0.3165	AA
5	Blup	pKWmEB	AX-108822998	5	5704663	-0.0925	3.9207	4.6683	3.6585	0.2268	TT
5	Blup	pKWmEB	AX-111769070	5	502896109	0.162	8.4755	9.3794	3.8896	0.1291	GG
5	Blup	pKWmEB	AX-111613047	8	655829899	-0.0928	7.3181	8.1918	3.1769	0.4394	AA
5	Blup	pKWmEB	AX-110117322	8	582542111	-0.0947	6.4094	7.2559	3.4348	0.3827	CC
5	Blup	pKWmEB	AX-109996312	9	731348711	-0.0601	3.1402	3.8443	2.3775	0.4094	CC
5	Blup	pKWmEB	AX-111165414	9	708182280	0.0809	4.9903	5.786	2.8848	0.3197	GG
5	Blup	pKWmEB	AX-109500886	10	739032293	0.0752	4.9882	5.7839	2.2891	0.3228	GG
5	Blup	pKWmEB	AX-110494139	12	27356806	-0.0995	7.1762	8.0458	2.7075	0.337	GG
5	Blup	pKWmEB	AX-95126471	12	665810490	-0.0767	4.4623	5.2356	2.3205	0.3575	AA
5	Blup	pKWmEB	AX-109883927	13	159311957	-0.1234	5.0219	5.8189	2.1073	0.1134	CC
5	Blup	pKWmEB	AX-111559585	19	29352040	-0.1127	8.1775	9.074	3.8116	0.274	GG
5	Blup	pKWmEB	AX-94418300	21	88191346	0.0891	4.4131	5.1842	1.616	0.1213	CC
5	Blup	ISIS EM-BLASSO	AX-110404341	2	694749410	0.0923	3.9047	4.6515	2.1626	0.3124	GG	0.2226	0.3381
5	Blup	ISIS EM-BLASSO	AX-108865879	9	708209936	-0.1445	6.4052	7.2516	3.9877	0.2025	CC
5	Blup	ISIS EM-BLASSO	AX-109052670	10	730604593	0.4588	8.4973	9.4018	4.602	0.0188	CC
5	Blup	ISIS EM-BLASSO	AX-109883927	13	159311957	-0.1173	3.7939	4.535	1.6331	0.113	CC
5	Blup	ISIS EM-BLASSO	AX-108787526	14	405972463	0.1898	4.8722	5.6631	1.8509	0.0455	AA
5	Blup	ISIS EM-BLASSO	AX-110116593	17	49780789	0.377	5.358	6.1681	2.0847	0.0126	AA
5	Blup	ISIS EM-BLASSO	AX-110576343	21	59707624	-0.1053	4.1006	4.8571	1.5162	0.1334	GG
