# Supplementary material for: Identification and validation of a novel locus, Qpm-3BL, for adult plant resistance to powdery mildew in wheat using multilocus GWAS
Source: BMC Plant Biol. 2021 Jul 30;21:357. doi: 10.1186/s12870-021-03093-4 (PMC8323325; doi:10.1186/s12870-021-03093-4)
Supplement: Supplementary file 5 — Additional file 5: Genotypes of the kompetitive allele-specific PCR (KASP) marker closely linked with Qpm-3BL in 155 F2individuals. [file 12870_2021_3093_MOESM5_ESM.xlsx]

## Sheet: Sheet1
Identification and validation of a novel locus, Qpm-3BL, for adult plant resistance to powdery mildew in wheat using multilocus GWAS Xijun Du 1, 2, Weigang Xu 1, 2, Chaojun Peng 2, Chunxin Li 2, Yu Zhang 2 and Lin Hu 2 1 College of Agronomy, Northwest A&F University, Yangling Shanxi, 712100, China 2 Institute of Crop Molecular Breeding/National Engineering Laboratory of Wheat/Key Laboratory of Wh…
F2	Phenotype	R/S	X	Y	Call
Pumai9	3	S	0.03	0.769764	C:C
Baimayidan	1	R	0.62065	0.074674	T:T
1	4	S	0.069662	0.51558	C:C
2	1	R	0.291154	0.393634	C:T
3	0.5	R	0.146482	0.059767	C:T
4	1	R	0.157678	0.256082	C:T
5	3	S	0.160305	0.135989	C:T
6	3	S	0.175677	0.214785	C:T
7	0.5	R	0.183082	0.098151	C:T
8	0.5	R	0.408021	0.100528	T:T
9	4	S	0.108302	0.252185	C:T
10	0.5	R	0.053028	0.888289	C:C
11	4	S	0.439536	0.094986	T:T
12	3	S	0.516946	0.088785	T:T
13	2	R	0.341391	0.376718	C:T
14	3	S	0.374409	0.28344	C:T
15	0.5	R	0.790605	0.033442	T:T
16	0.5	R	0.296368	0.220425	C:T
17	0.5	R	0.471985	0.06897	T:T
18	1	R	0.236688	0.228545	C:T
19	1	R	0.761677	0.087828	T:T
20	2	R	0.277015	0.29009	C:T
21	4	S	0.061378	0.814496	C:C
22	0.5	R	0.36711	0.380774	C:T
23	2	R	0.26595	0.117571	T:T
24	3	S	0.138814	0.861433	C:C
25	4	S	0.146986	0.774637	C:C
26	1	R	0.455678	0.340912	C:T
27	0.5	R	0.276626	0.184868	C:T
28	2	R	0.37275	0.329457	C:T
29	1	R	0.45218	0.313623	C:T
30	4	S	0.167451	0.893218	C:C
31	2	R	0.1301	0.456323	C:C
32	1	R	0.636316	0.095253	T:T
33	4	S	0.064907	0.820871	C:C
34	1	R	0.382318	0.285421	C:T
35	3	S	0.379533	0.072577	T:T
36	2	R	0.254353	0.30376	C:T
37	2	R	0.225496	0.333927	C:T
38	3	S	0.391569	0.274734	C:T
39	1	R	0.783034	0.079974	T:T
40	1	R	0.399083	0.344348	C:T
41	0.5	R	0.630411	0.072118	T:T
42	1	R	0.056719	0.284999	C:C
43	1	R	0.25768	0.289245	C:T
44	1	R	0.162498	0.111792	C:T
45	0.5	R	0.075689	0.661163	C:C
46	1	R	0.07289	0.955585	C:C
47	1	R	0.169353	0.158121	C:T
48	1	R	0.124032	0.493333	C:C
49	2	R	0.11485	0.705639	C:C
50	0.5	R	0.161017	0.714914	C:C
51	4	S	0.195134	0.601365	C:C
52	4	S	0.358139	0.277965	C:T
53	2	R	0.178467	0.90781	C:C
54	0	R	0.193749	0.117277	C:T
55	1	R	0.143063	0.692263	C:C
56	2	R	0.094867	0.762815	C:C
57	3	S	0.405385	0.114275	T:T
58	0.5	R	0.40943	0.352123	C:T
59	0.5	R	0.497125	0.099647	T:T
60	0.5	R	0.337365	0.404333	C:T
61	1	R	0.222659	0.288281	C:T
62	1	R	0.592415	0.371107	C:T
63	1	R	0.203419	0.28202	C:T
64	1	R	0.360095	0.368734	C:T
65	3	S	0.658839	0.111749	T:T
66	3	S	0.371627	0.261886	C:T
67	3	S	0.075236	0.34066	C:C
68	1	R	0.749166	0.102069	T:T
69	2	R	0.761585	0.104574	T:T
70	2	R	0.872675	0.062646	T:T
71	1	R	0.084563	0.369145	C:C
72	1	R	0.889632	0.05733	T:T
73	2	R	0.383347	0.288889	C:T
74	1	R	0.154177	0.167464	C:T
75	1	R	0.403371	0.088939	T:T
76	0.5	R	0.125861	0.904553	C:C
77	3	S	0.785218	0.053812	T:T
78	0.5	R	0.192435	0.235207	C:T
79	3	S	0.148935	0.769328	C:C
80	1	R	0.710093	0.089964	T:T
81	1	R	0.88354	0.062592	T:T
82	3	S	0.887502	0.077137	T:T
83	3	S	0.429169	0.326205	C:T
84	1	R	0.309733	0.096456	T:T
85	4	S	0.146764	0.825896	C:C
86	1	R	0.20458	0.109459	C:T
87	3	S	0.1079	0.526969	C:C
88	1	R	0.116151	0.939395	C:C
89	0.5	R	0.111285	0.860204	C:C
90	0.5	R	0.747506	0.097271	T:T
91	1	R	0.530795	0.312447	C:T
92	2	R	0.176212	0.263101	C:T
93	1	R	0.277976	0.084077	T:T
94	1	R	0.296687	0.319744	C:T
95	2	R	0.11763	0.213532	C:T
96	1	R	0.6888	0.069234	T:T
97	3	S	0.568858	0.055375	T:T
98	1	R	0.238908	0.197241	C:T
99	0.5	R	0.64488	0.070713	T:T
100	1	R	0.072037	0.413552	C:C
101	0.5	R	0.285984	0.260322	C:T
102	0.5	R	0.457466	0.102879	T:T
103	0.5	R	0.086488	0.955766	C:C
104	1	R	0.533706	0.108045	T:T
105	3	S	0.934713	0.03	T:T
106	4	S	0.314729	0.087927	T:T
107	3	S	0.203269	0.222876	C:T
108	1	R	0.363188	0.232546	C:T
109	0.5	R	0.390816	0.34536	C:T
110	4	S	0.225902	0.165811	C:T
111	1	R	0.110478	0.7196	C:C
112	1	R	0.077829	0.388102	C:C
113	2	R	0.239967	0.111466	T:T
114	1	R	0.463417	0.077054	T:T
115	3	S	0.335919	0.242577	C:T
116	3	S	0.112873	0.554472	C:C
117	1	R	0.440085	0.306056	C:T
118	0.5	R	0.875379	0.053821	T:T
119	0.5	R	0.267998	0.075839	T:T
120	3	S	0.17723	0.505724	C:C
121	2	R	0.615141	0.078858	T:T
122	3	S	0.189478	0.720361	C:C
123	2	R	0.162279	0.874247	C:C
124	1	R	0.389188	0.287246	C:T
125	3	S	0.230781	0.236712	C:T
126	3	S	0.190174	0.225601	C:T
127	1	R	0.751153	0.113679	T:T
128	2	R	0.572731	0.07184	T:T
129	3	S	0.452114	0.333806	C:T
130	1	R	0.97	0.068367	T:T
131	3	S	0.265107	0.215669	C:T
132	1	R	0.231791	0.255021	C:T
133	1	R	0.213586	0.188035	C:T
134	1	R	0.174214	0.939942	C:C
135	3	S	0.117058	0.882718	C:C
136	1	R	0.097862	0.220652	C:T
137	0.5	R	0.467019	0.089606	T:T
138	3	S	0.53296	0.368159	C:T
139	0.5	R	0.336334	0.353429	C:T
140	1	R	0.871653	0.062504	T:T
141	1	R	0.210023	0.334447	C:T
142	1	R	0.361093	0.285556	C:T
143	2	R	0.168663	0.970001	C:C
144	3	S	0.821456	0.09696	T:T
145	3	S	0.497983	0.309914	C:T
146	1	R	0.164439	0.965068	C:C
147	1	R	0.547358	0.092304	T:T
148	0.5	R	0.079913	0.874569	C:C
149	0.5	R	0.455254	0.319342	C:T
150	1	R	0.292892	0.249469	C:T
151	2	R	0.137481	0.256693	C:T
152	1	R	0.507028	0.384168	C:T
153	4	S	0.109667	0.528143	C:C
154	3	S	0.150707	0.142287	C:T
155	1	R	0.769583	0.077573	T:T
water			0.115157	0.108671	NTC
water			0.098953	0.11188	NTC
water			0.096155	0.103003	NTC
water			0.088544	0.079302	NTC
